# Supplementary material for: Learning tissue representation by identification of persistent local patterns in spatial omics data
Source: Nat Commun. 2025 Apr 30;16:4071. doi: 10.1038/s41467-025-59448-0 (PMC12044154; doi:10.1038/s41467-025-59448-0)
Supplement: Supplementary file 4 — Source Data [file 41467_2025_59448_MOESM4_ESM.xlsx]

## Sheet: Figure 2a
MIBI DCIS
Composition (gl.)
sensitivity	1	0.928571	0.928571	0.928571	0.928571	0.857143	0.857143	0.785714	0.785714	0.785714	0.785714	0.785714	0.714286	0.642857	0.642857	0.642857	0.642857	0.642857	0.642857	0.571429	0.571429	0.5	0.5	0.5	0.5	0.5	0.5	0.5	0.5	0.5	0.5	0.5	0.428571	0.428571	0.428571	0.428571	0.428571	0.357143	0.357143	0.285714	0.285714	0.285714	0.285714	0.214286	0.214286	0.214286	0.142857	0.142857	0.142857
specificity	0	0.0227273	0.0454546	0.0681818	0.0909091	0.0909091	0.113636	0.113636	0.136364	0.159091	0.181818	0.204545	0.204545	0.204545	0.227273	0.25	0.272727	0.295455	0.318182	0.318182	0.340909	0.340909	0.363636	0.386364	0.409091	0.431818	0.454545	0.477273	0.5	0.522727	0.545454	0.568182	0.568182	0.590909	0.613636	0.636364	0.659091	0.659091	0.681818	0.681818	0.704546	0.727273	0.75	0.75	0.772727	0.795454	0.795454	0.818182	0.840909
treshold	Inf	1	1	1	0.999997	0.999992	0.999986	0.999945	0.999906	0.999641	0.999174	0.998953	0.998713	0.998037	0.996595	0.994376	0.991255	0.988227	0.986282	0.98511	0.984564	0.979509	0.974412	0.972668	0.970416	0.968146	0.966387	0.96422	0.953541	0.941646	0.93488	0.913422	0.891338	0.883913	0.866709	0.837736	0.801824	0.777949	0.767315	0.686043	0.585162	0.55116	0.528688	0.49856	0.464362	0.439921	0.434982	0.407354	0.376333
Kasumi
sensitivity	1	0.928571	0.928571	0.857143	0.857143	0.857143	0.857143	0.857143	0.857143	0.857143	0.785714	0.785714	0.714286	0.714286	0.714286	0.642857	0.571429	0.571429	0.571429	0.5	0.5	0.5	0.5	0.5	0.428571	0.428571	0.357143	0
specificity	0	0.522727	0.545454	0.545454	0.568182	0.590909	0.613636	0.636364	0.659091	0.681818	0.681818	0.704546	0.704546	0.727273	0.75	0.75	0.75	0.772727	0.795454	0.795454	0.818182	0.840909	0.863636	0.886364	0.886364	0.909091	0.909091	1
treshold	Inf	1	1	1	1	1	1	0.999999	0.999998	0.995348	0.984981	0.682074	0.296577	0.134462	0.0375057	0.0111243	0.00734481	0.00430654	0.00121008	0.000429771	0.000127261	8.35776e-08	7.83766e-09	1.92265e-09	1.1258e-10	2.09185e-11	7.68291e-12	#NAME?
WCC
sensitivity	1	0.642857	0.642857	0.642857	0.642857	0.642857	0.642857	0.642857	0.642857	0.642857	0.642857	0.642857	0.642857	0.571429	0.5	0.5	0.5	0
specificity	0	0.522727	0.545454	0.568182	0.590909	0.613636	0.636364	0.659091	0.681818	0.704546	0.727273	0.75	0.772727	0.772727	0.772727	0.795454	0.818182	1
treshold	Inf	1	1	1	1	1	1	1	0.999999	0.999997	0.999991	0.50684	0.00685606	9.00768e-06	1.10232e-08	4.71031e-10	4.03011e-13	#NAME?
CSEA
sensitivity	1	0.642857	0.642857	0.642857	0.642857	0
specificity	0	0.431818	0.454545	0.477273	0.5	1
treshold	#NAME?	2.08837e-11	1.23984e-06	0.000118592	0.500117	Inf
CCN
sensitivity	1	0.857143	0.857143	0.857143	0.857143	0.857143	0.857143	0.857143	0.857143	0.785714	0.714286	0.714286	0.714286	0.642857	0.642857	0.642857	0.571429	0.571429	0.571429	0.571429	0.571429	0.571429	0.571429	0.571429	0.5	0.5	0.5	0.5	0.5	0.5	0.428571	0.428571	0.357143	0.285714	0.285714	0.285714	0.285714	0.285714	0.214286	0.214286	0.214286	0.214286	0.214286	0.214286	0.214286	0.214286	0.142857	0.142857	0.142857
specificity	0	0.0454546	0.0681818	0.0909091	0.113636	0.136364	0.159091	0.181818	0.204545	0.204545	0.204545	0.227273	0.25	0.25	0.272727	0.295455	0.295455	0.318182	0.340909	0.363636	0.386364	0.409091	0.431818	0.454545	0.454545	0.477273	0.5	0.522727	0.545454	0.568182	0.568182	0.590909	0.590909	0.590909	0.613636	0.636364	0.659091	0.681818	0.681818	0.704546	0.727273	0.75	0.772727	0.795454	0.818182	0.840909	0.840909	0.863636	0.886364
treshold	Inf	1	1	1	0.999998	0.999994	0.999989	0.999969	0.999664	0.999344	0.999139	0.998809	0.998606	0.998278	0.997911	0.996958	0.994292	0.989912	0.987114	0.981036	0.972398	0.968012	0.965782	0.963984	0.962175	0.95804	0.952237	0.947975	0.94192	0.93382	0.91511	0.891831	0.87282	0.85958	0.848221	0.835677	0.828476	0.821254	0.804254	0.78478	0.773631	0.571401	0.317903	0.256812	0.250161	0.247719	0.205374	0.149421	0.100881
MISTy (gl.)
sensitivity	1	0.428571	0
specificity	0	0.568182	1
treshold	#NAME?	0.5	Inf
CODEX CTCL
Composition (gl.)
sensitivity	1	0.8	0.8	0.8	0.733333	0.666667	0.666667	0.666667	0.6	0.6	0.533333	0.533333	0.533333	0.466667	0.4	0
specificity	0	0.357143	0.428571	0.5	0.5	0.5	0.571429	0.642857	0.642857	0.714286	0.714286	0.785714	0.857143	0.857143	0.857143	1
treshold	Inf	1	1	1	1	1	0.999995	0.993676	0.528656	0.0459165	0.011687	0.000803576	5.74868e-05	1.62452e-07	1.06492e-11	#NAME?
Kasumi
sensitivity	1	0.933333	0.933333	0.933333	0.933333	0.933333	0.933333	0.866667	0.866667	0.8	0.733333	0.666667	0.6	0.6	0.533333	0.466667	0.4	0
specificity	0	0.428571	0.5	0.571429	0.642857	0.714286	0.785714	0.785714	0.857143	0.857143	0.857143	0.857143	0.857143	0.928571	0.928571	0.928571	0.928571	1
treshold	Inf	1	1	1	1	0.999999	0.999997	0.999971	0.999659	0.501972	0.00230099	2.05739e-05	5.7682e-06	1.99381e-08	9.23312e-11	4.30827e-11	4.43257e-13	#NAME?
WCC
sensitivity	1	0.733333	0.666667	0.6	0.533333	0.466667	0.4	0.4	0.4	0.333333	0.333333	0
specificity	0	0.571429	0.571429	0.571429	0.571429	0.571429	0.571429	0.642857	0.714286	0.714286	0.785714	1
treshold	Inf	0.999987	0.998733	0.995893	0.849009	0.35206	0.000199818	1.29975e-06	3.79729e-07	1.38795e-12	3.11307e-13	#NAME?
CSEA
sensitivity	1	0.666667	0.533333	0.533333	0
specificity	0	0.428571	0.428571	0.5	1
treshold	Inf	0.5	4.45904e-12	5.16698e-13	#NAME?
CCN
sensitivity	1	0.666667	0.6	0.533333	0.466667	0.466667	0.466667	0
specificity	0	0.785714	0.785714	0.785714	0.785714	0.857143	0.928571	1
treshold	Inf	1	1	0.782115	0.28308	0.000964966	1.32116e-13	#NAME?
MISTy (gl.)
sensitivity	1	0.6	0.6	0.533333	0.466667	0.466667	0.4	0
specificity	0	0.5	0.642857	0.642857	0.642857	0.714286	0.714286	1
treshold	Inf	1	1	1	1	0.994802	0.494802	#NAME?
IMC BC
Composition (gl.)	1	0.533333	0
sensitivity	0	0.692308	1
specificity	Inf	0.5	#NAME?
treshold
Kasumi
sensitivity	1	0.866667	0.866667	0.8	0.8	0.8	0.733333	0.666667	0.666667	0
specificity	0	0.538462	0.615385	0.615385	0.692308	0.769231	0.769231	0.769231	0.846154	1
treshold	Inf	1	1	0.5	1.92434e-09	5.17399e-10	1.41214e-11	1.53905e-12	1.4555e-13	#NAME?
WCC
sensitivity	1	0.866667	0.866667	0.8	0.8	0.8	0.8	0.8	0.8	0.8	0.733333	0.666667	0.6	0.6	0.6	0.6	0.533333	0.466667	0.4	0.4	0.333333	0.266667	0
specificity	0	0.142857	0.214286	0.214286	0.285714	0.357143	0.428571	0.5	0.571429	0.642857	0.642857	0.642857	0.642857	0.714286	0.785714	0.857143	0.857143	0.857143	0.857143	0.928571	0.928571	0.928571	1
treshold	Inf	1	1	0.999998	0.999955	0.999906	0.99988	0.999596	0.996555	0.93982	0.877074	0.770052	0.667804	0.601265	0.538582	0.270093	0.001352	0.000663088	0.000233578	4.23147e-05	5.71413e-08	2.34959e-08	#NAME?
CSEA
sensitivity	1	0.666667	0.666667	0.6	0.6	0.6	0
specificity	0	0.571429	0.642857	0.642857	0.714286	0.785714	1
treshold	Inf	1	0.50239	0.00238987	1.49941e-12	2.25986e-13	#NAME?
CCN
sensitivity	1	0.933333	0.866667	0.8	0.8	0.8	0.8	0.8	0.8	0.733333	0.733333	0.666667	0.666667	0.6	0.533333	0.533333	0.466667	0.4	0.4	0.333333	0.266667	0.266667	0.266667	0.2	0.2	0.133333	0.0666667	0
specificity	0	0	0	0	0.0769231	0.153846	0.230769	0.307692	0.384615	0.384615	0.461539	0.461539	0.538462	0.538462	0.538462	0.615385	0.615385	0.615385	0.692308	0.692308	0.692308	0.769231	0.846154	0.846154	0.923077	0.923077	0.923077	1
treshold	Inf	0.940713	0.901246	0.883917	0.869644	0.860685	0.810688	0.762863	0.730225	0.692821	0.647419	0.534528	0.455933	0.449864	0.439316	0.309471	0.181183	0.149436	0.119814	0.0948686	0.071322	0.0680835	0.0559684	0.0439353	0.0403165	0.0242713	0.00451216	#NAME?
MISTy (gl.)
sensitivity	1	0.533333	0.466667	0.466667	0.4	0.4	0
specificity	0	0.533333	0.533333	0.6	0.6	0.666667	1
treshold	#NAME?	1.04855e-12	1.42761e-10	0.499935	0.999935	1	Inf
AUROC	Composition (gl.)	Kasumi	WCC	CSEA	CCN	MISTy (gl.)
MIBI DCIS	0.47	0.79	0.66	0.56	0.47	0.5
CODEX CTCL	0.68	0.87	0.61	0.53	0.74	0.58
IMC BC	0.61	0.77	0.7	0.67	0.55	0.53
[truncated: 9 more columns]

## Sheet: Figure 2b
Window (px.)	Data	AUROC
100	DCIS	0.732
100	CTCL	0.852
100	BC	0.731
200	DCIS	0.79
200	CTCL	0.791
200	BC	0.774
300	DCIS	0.752
300	CTCL	0.852
300	BC	0.731
400	DCIS	0.709
400	CTCL	0.867
400	BC	0.707
500	DCIS	0.675
500	CTCL	0.774
500	BC	0.718

## Sheet: Figure 3a
Cluster	sMR
1	-1.32
3	0.804
4	2
5	0.911
7	0.679
8	1.05
10	-0.839
11	-1.41
13	1.36
14	-1.39
15	-0.786
16	-2.09
23	-2.48
24	-1.37
25	1.09
26	0.804

## Sheet: Figure 3b
Cluster 23							Cluster 16							Cluster 4							Cluster 13
target	measure	mean	sd				target	measure	mean	sd				target	measure	mean	sd				target	measure	mean	sd
lymphatics	gain.R2	5	10				CD8..T.cells	gain.R2	1.09	4.13				stroma	gain.R2	1.42	4.43				lymphatics	gain.R2	9.93	8.94
macrophages..M1.M2....10	gain.R2	3.02	7.39				epithelium	gain.R2	3.69	14.7				tumor.cells	gain.R2	9.59	10.5				macrophages..M2.M1.	gain.R2	1.4	3.44
tumor.cells	gain.R2	8.5	7.54				tumor.cells	gain.R2	8.4	10.8											plasma.cells	gain.R2	3.63	7.26
							vasculature	gain.R2	16.6	14.5											stroma	gain.R2	10.9	12.8
																					view	Predictor	Target	Importance	Correlation	nwindows
view	Predictor	Target	Importance	Correlation	nwindows		view	Predictor	Target	Importance	Correlation	nwindows		view	Predictor	Target	Importance	Correlation	nwindows		paraview.10	p.CD8..T.cells	plasma.cells	0.558	0.125	4
paraview.10	p.Langerhans.cells	macrophages..M1.M2....10	0.541	0.00164	6		paraview.10	p.stroma	tumor.cells	0.671	-0.0626	31		paraview.10	p.macrophages..M1.M2....11	tumor.cells	0.741	0.00547	163		paraview.10	p.lymphatics	lymphatics	3.13	0.498	10
paraview.10	p.Tregs	tumor.cells	0.616	-0.0972	6		paraview.10	p.stroma	vasculature	0.769	0.118	31		paraview.10	p.stroma	stroma	0.713	0.103	162		paraview.10	p.lymphatics	stroma	0.68	-0.086	10
paraview.10	p.lymphatics	lymphatics	1.17	0.364	4		paraview.10	p.tumor.cells	tumor.cells	2	0.181	31		paraview.10	p.stroma	tumor.cells	1.07	-0.142	163		paraview.10	p.macrophages..M1.M2....10	stroma	0.535	0.0409	10
paraview.10	p.macrophages..M1.M2....11	tumor.cells	1.21	-0.0441	6		paraview.10	p.tumor.cells	vasculature	1.11	-0.184	31		paraview.10	p.tumor.cells	stroma	0.671	-0.121	162		paraview.10	p.macrophages..M1.M2....11	lymphatics	0.653	-0.0204	10
paraview.10	p.tumor.cells	tumor.cells	1.98	0.104	6		paraview.10	p.vasculature	tumor.cells	1.07	-0.127	31		paraview.10	p.tumor.cells	tumor.cells	2.35	0.179	163		paraview.10	p.macrophages..M1.M2....11	stroma	0.718	0.0203	10
							paraview.10	p.vasculature	vasculature	3.12	0.42	31		paraview.10	p.vasculature	tumor.cells	0.567	-0.09	163		paraview.10	p.plasma.cells	plasma.cells	0.832	0.214	4
																					paraview.10	p.stroma	lymphatics	0.969	-0.065	10
																					paraview.10	p.stroma	macrophages..M2.M1.	0.669	0.119	6
																					paraview.10	p.stroma	stroma	2	-0.0379	10
																					paraview.10	p.vasculature	stroma	0.689	0.173	10

## Sheet: Figure 3c
samples	names	windows	selected	sMR	label
14	1	39	TRUE	-1.32143	1
1	2	1	FALSE	NA	NA
23	3	197	TRUE	0.803571	NA
23	4	163	TRUE	2	4
17	5	98	TRUE	0.910714	NA
2	6	4	FALSE	NA	NA
21	7	291	TRUE	0.678571	NA
25	8	145	TRUE	1.05357	NA
3	9	3	FALSE	NA	NA
5	10	8	TRUE	-0.839286	NA
14	11	19	TRUE	-1.41071	NA
2	12	2	FALSE	NA	NA
6	13	10	TRUE	1.35714	13
8	14	12	TRUE	-1.39286	NA
5	15	21	TRUE	-0.785714	NA
14	16	31	TRUE	-2.08929	16
3	17	4	FALSE	NA	NA
4	18	6	FALSE	NA	NA
3	19	4	FALSE	NA	NA
3	20	5	FALSE	NA	NA
4	21	4	FALSE	NA	NA
4	22	6	FALSE	NA	NA
6	23	6	TRUE	-2.48214	NA
5	24	16	TRUE	-1.375	24
7	25	12	TRUE	1.08929	25
12	26	56	TRUE	0.803571	NA
3	27	3	FALSE	NA	NA
3	28	3	FALSE	NA	NA
2	29	3	FALSE	NA	NA
2	30	2	FALSE	NA	NA
2	31	2	FALSE	NA	NA
2	32	2	FALSE	NA	NA
2	33	2	FALSE	NA	NA
1	34	1	FALSE	NA	NA
2	35	2	FALSE	NA	NA
1	36	1	FALSE	NA	NA
1	37	2	FALSE	NA	NA
3	38	9	FALSE	NA	NA
1	39	1	FALSE	NA	NA
1	40	1	FALSE	NA	NA
1	41	1	FALSE	NA	NA
1	42	2	FALSE	NA	NA
1	43	1	FALSE	NA	NA
1	44	1	FALSE	NA	NA

## Sheet: Figure 3d
clusters	scores	type
1	-0.0175439	Expected
1	-0.0163934	Expected
1	-0.016129	Expected
1	-0.0169492	Expected
1	-0.015873	Expected
1	-0.0208333	Expected
1	-0.0212766	Expected
1	-0.0204082	Expected
4	-0.0175439	Expected
4	-0.0163934	Expected
4	-0.0227273	Expected
4	-0.0294118	Expected
4	-0.016129	Expected
4	-0.0169492	Expected
4	-0.015873	Expected
4	-0.0175439	Expected
4	-0.016129	Expected
4	-0.02	Expected
4	-0.0208333	Expected
4	-0.0208333	Expected
4	-0.0212766	Expected
4	-0.0222222	Expected
4	-0.0185185	Expected
4	-0.027027	Expected
4	-0.0243902	Expected
4	-0.0277778	Expected
4	-0.0357143	Expected
4	-0.0204082	Expected
4	-0.0322581	Expected
4	-0.0178571	Expected
13	-0.016129	Expected
13	-0.02	Expected
13	-0.0212766	Expected
13	-0.0322581	Expected
16	-0.0169492	Expected
16	-0.015873	Expected
16	-0.0175439	Expected
16	-0.016129	Expected
16	-0.02	Expected
16	-0.0185185	Expected
16	-0.027027	Expected
16	-0.0357143	Expected
16	-0.0322581	Expected
24	-0.0163934	Expected
24	-0.1	Expected
24	-0.0175439	Expected
25	-0.0212766	Expected
25	-0.0196078	Expected
25	-0.0277778	Expected
25	-0.0178571	Expected
1	0.0946712	Observed
1	0.154896	Observed
1	0.105864	Observed
1	0.262931	Observed
1	-0.0532787	Observed
1	0.390071	Observed
1	0.159259	Observed
1	-0.0295139	Observed
4	0.253774	Observed
4	0.147834	Observed
4	0.217593	Observed
4	0.222222	Observed
4	0.194497	Observed
4	0.203333	Observed
4	0.114871	Observed
4	0.24335	Observed
4	0.306051	Observed
4	0.362963	Observed
4	0.174035	Observed
4	0.588426	Observed
4	-0.0362319	Observed
4	0.292659	Observed
4	0.311321	Observed
4	-0.00959596	Observed
4	-0.0207207	Observed
4	0.325717	Observed
4	0.0338164	Observed
4	0.31994	Observed
4	-0.227564	Observed
4	-0.0318182	Observed
13	-0.034153	Observed
13	-0.0391156	Observed
13	0.304348	Observed
13	0.466667	Observed
16	0.222701	Observed
16	-0.0336022	Observed
16	0.263393	Observed
16	0.122917	Observed
16	0.234375	Observed
16	0.185363	Observed
16	-0.0717593	Observed
16	0.129274	Observed
16	-75	Observed
24	0.465517	Observed
24	0.566667	Observed
24	0.522642	Observed
25	0.25	Observed
25	0.398333	Observed
25	-0.05	Observed
25	0.312121	Observed

## Sheet: Figure 4a
MIBI DCIS
Composition (gl.)	1	0.642857	0.571429	0.571429	0.571429	0.571429	0.5	0.428571	0.428571	0.428571	0.428571	0
sensitivity	0	0.477273	0.477273	0.5	0.522727	0.545454	0.545454	0.545454	0.568182	0.590909	0.613636	1
specificity	Inf	1	1	1	1	0.510519	0.010553	3.42523e-05	1.78396e-11	4.03705e-12	8.10962e-13	#NAME?
treshold
Kasumi (ct)
sensitivity	1	0.928571	0.928571	0.857143	0.857143	0.857143	0.857143	0.857143	0.857143	0.857143	0.785714	0.785714	0.714286	0.714286	0.714286	0.642857	0.571429	0.571429	0.571429	0.5	0.5	0.5	0.5	0.5	0.428571	0.428571	0.357143	0
specificity	0	0.522727	0.545454	0.545454	0.568182	0.590909	0.613636	0.636364	0.659091	0.681818	0.681818	0.704546	0.704546	0.727273	0.75	0.75	0.75	0.772727	0.795454	0.795454	0.818182	0.840909	0.863636	0.886364	0.886364	0.909091	0.909091	1
treshold	Inf	1	1	1	1	1	1	0.999999	0.999998	0.995348	0.984981	0.682074	0.296577	0.134462	0.0375057	0.0111243	0.00734481	0.00430654	0.00121008	0.000429771	0.000127261	8.35776e-08	7.83766e-09	1.92265e-09	1.1258e-10	2.09185e-11	7.68291e-12	#NAME?
Kasumi (marker)
sensitivity	1	1	1	1	1	1	1	0.928571	0.857143	0.857143	0.785714	0.714286	0.642857	0.571429	0.571429	0.5	0.5	0.5	0.428571	0.357143	0.285714	0.285714	0.214286	0.142857	0.142857	0.0714286	0	0
specificity	0	0.136364	0.159091	0.181818	0.204545	0.227273	0.25	0.295455	0.318182	0.363636	0.431818	0.522727	0.613636	0.681818	0.727273	0.840909	0.909091	0.931818	0.931818	0.931818	0.931818	0.954546	0.954546	0.954546	0.977273	0.977273	0.977273	1
treshold	Inf	1	1	1	1	1	0.912964	0.818443	0.805934	0.799236	0.795933	0.794305	0.791989	0.788934	0.788134	0.783823	0.77781	0.774075	0.737637	0.667798	0.618812	0.532574	0.364517	0.13695	0.00277256	0.000366293	1.51133e-06	#NAME?
WCC (marker)
sensitivity	1	1	1	1	1	1	1	1	1	1	1	1	1	1	1	1	1	1	0.928571	0.928571	0.928571	0.928571	0.928571	0.928571	0.857143	0.857143	0.785714	0.785714	0.714286	0.714286	0.714286	0.714286	0.714286	0.642857	0.642857	0.571429	0.5	0.5	0.5	0.5	0.5	0.5	0.5	0.428571	0.428571	0.357143	0.357143	0.357143	0.285714
specificity	0	0.0227273	0.0454546	0.0681818	0.0909091	0.113636	0.136364	0.159091	0.181818	0.204545	0.227273	0.25	0.272727	0.295455	0.318182	0.340909	0.363636	0.386364	0.386364	0.409091	0.431818	0.454545	0.477273	0.5	0.5	0.522727	0.522727	0.545454	0.545454	0.568182	0.590909	0.613636	0.636364	0.636364	0.659091	0.659091	0.659091	0.681818	0.704546	0.727273	0.75	0.772727	0.795454	0.795454	0.818182	0.818182	0.840909	0.863636	0.863636
treshold	Inf	0.999981	0.999954	0.999836	0.999682	0.999452	0.999167	0.998987	0.996272	0.99211	0.990488	0.989604	0.987117	0.983376	0.97719	0.971204	0.933137	0.892556	0.885346	0.879361	0.867844	0.848267	0.826139	0.811147	0.800549	0.793513	0.792547	0.790941	0.780609	0.767331	0.762584	0.761238	0.755672	0.744639	0.737602	0.728039	0.713681	0.706364	0.70106	0.69729	0.694028	0.68667	0.678215	0.670845	0.658145	0.64087	0.631357	0.628966	0.626136
BANKSY
sensitivity	1	0.857143	0.857143	0.785714	0.785714	0.785714	0.785714	0.785714	0.785714	0.785714	0.785714	0.714286	0.714286	0.714286	0.714286	0.642857	0.642857	0.642857	0.642857	0.642857	0.642857	0.571429	0.571429	0.5	0.5	0.428571	0.357143	0.285714	0.285714	0.285714	0.285714	0.285714	0.285714	0.285714	0
specificity	0	0.318182	0.340909	0.340909	0.363636	0.386364	0.409091	0.431818	0.454545	0.477273	0.5	0.5	0.522727	0.545454	0.568182	0.568182	0.590909	0.613636	0.636364	0.659091	0.681818	0.681818	0.704546	0.704546	0.727273	0.727273	0.727273	0.727273	0.75	0.772727	0.795454	0.818182	0.840909	0.863636	1
treshold	Inf	1	0.99999	0.999972	0.999128	0.996558	0.994628	0.990713	0.986597	0.980122	0.97355	0.97221	0.961342	0.950808	0.949876	0.949453	0.921127	0.883114	0.862401	0.823289	0.783458	0.74819	0.723377	0.690499	0.653561	0.542301	0.388308	0.27047	0.167941	0.0737911	0.00757782	0.00146208	8.91098e-05	5.90083e-14	#NAME?
CellCharter
sensitivity	1	1	1	1	1	1	1	1	1	1	0.928571	0.928571	0.928571	0.928571	0.928571	0.857143	0.785714	0.785714	0.785714	0.714286	0.714286	0.714286	0.714286	0.714286	0.714286	0.714286	0.714286	0.714286	0.714286	0.714286	0.642857	0.571429	0.571429	0.5	0.5	0.428571	0.428571	0.357143	0.357143	0.357143	0.357143	0.357143	0.357143	0.357143	0.357143	0.357143	0.285714	0.214286	0.214286
specificity	0	0.0227273	0.0454546	0.0681818	0.0909091	0.113636	0.136364	0.159091	0.181818	0.204545	0.204545	0.227273	0.25	0.272727	0.295455	0.295455	0.295455	0.318182	0.340909	0.340909	0.363636	0.386364	0.409091	0.431818	0.454545	0.477273	0.5	0.522727	0.545454	0.568182	0.568182	0.568182	0.590909	0.590909	0.613636	0.613636	0.636364	0.636364	0.659091	0.681818	0.704546	0.727273	0.75	0.772727	0.795454	0.818182	0.818182	0.818182	0.840909
treshold	Inf	0.952622	0.942801	0.927929	0.916828	0.909283	0.901217	0.888265	0.877518	0.870703	0.861009	0.85572	0.85312	0.846976	0.837735	0.830681	0.826379	0.823618	0.821839	0.815883	0.810152	0.807477	0.804463	0.797848	0.791696	0.790831	0.78942	0.788367	0.782058	0.77539	0.766747	0.754934	0.750475	0.746988	0.743101	0.734933	0.727007	0.725709	0.724147	0.720693	0.71697	0.714004	0.712032	0.709836	0.707271	0.7058	0.704869	0.7017	0.685035
UTAG
sensitivity	1	0.714286	0.714286	0.714286	0.714286	0.714286	0.714286	0.714286	0.714286	0.714286	0.714286	0.642857	0
specificity	0	0.409091	0.431818	0.454545	0.477273	0.5	0.522727	0.545454	0.568182	0.590909	0.613636	0.613636	1
treshold	#NAME?	1.38567e-12	1.26999e-06	0.000403929	0.499354	0.99895	0.999999	1	1	1	1	1	Inf
MISTy (gl.)
sensitivity	1	0.785714	0.785714	0.785714	0.785714	0.785714	0.785714	0.714286	0.642857	0
specificity	0	0.477273	0.5	0.522727	0.545454	0.568182	0.590909	0.590909	0.590909	1
treshold	#NAME?	0.00186055	0.318203	0.810009	0.991049	0.997369	0.999987	1	1	Inf
CODEX CTCL
Composition (gl.)
sensitivity	1	0.6	0.533333	0.533333	0.533333	0.533333	0
specificity	0	0.642857	0.642857	0.714286	0.785714	0.857143	1
treshold	Inf	0.999996	0.999466	0.998921	0.499451	7.23865e-14	#NAME?
Kasumi (ct)
sensitivity	1	0.933333	0.933333	0.933333	0.933333	0.933333	0.933333	0.866667	0.866667	0.8	0.733333	0.666667	0.6	0.6	0.533333	0.466667	0.4	0
specificity	0	0.428571	0.5	0.571429	0.642857	0.714286	0.785714	0.785714	0.857143	0.857143	0.857143	0.857143	0.857143	0.928571	0.928571	0.928571	0.928571	1
treshold	Inf	1	1	1	1	0.999999	0.999997	0.999971	0.999659	0.501972	0.00230099	2.05739e-05	5.7682e-06	1.99381e-08	9.23312e-11	4.30827e-11	4.43257e-13	#NAME?
Kasumi (marker)
sensitivity	1	0.733333	0.666667	0.666667	0.666667	0.6	0.6	0
specificity	0	0.714286	0.714286	0.785714	0.857143	0.857143	0.928571	1
treshold	Inf	0.999625	0.999062	0.499437	2.92143e-08	1.37893e-08	9.60282e-12	#NAME?
WCC (marker)
sensitivity	1	0.866667	0.866667	0.866667	0.866667	0.866667	0.8	0.733333	0.666667	0.6	0.533333	0
specificity	0	0.571429	0.642857	0.714286	0.785714	0.857143	0.857143	0.857143	0.857143	0.857143	0.857143	1
treshold	Inf	1	0.999999	0.999728	0.943663	0.826219	0.382284	1.54927e-07	2.36439e-12	8.57869e-13	4.10005e-13	#NAME?
BANKSY
sensitivity	1	0.6	0.533333	0.533333	0.466667	0.4	0.333333	0.266667	0.266667	0.2	0
specificity	0	0.785714	0.785714	0.857143	0.857143	0.857143	0.857143	0.857143	0.928571	0.928571	1
treshold	Inf	1	1	0.999999	0.943792	0.443996	0.000203485	7.56603e-09	4.7031e-10	1.18959e-10	#NAME?
CellCharter
sensitivity	1	1	1	1	1	1	1	1	0.933333	0.933333	0.866667	0.8	0.8	0.733333	0.666667	0.6	0.6	0.6	0.533333	0.466667	0.4	0.4	0.4	0.333333	0.333333	0.266667	0.2	0.133333	0.0666667	0
specificity	0	0.0714286	0.142857	0.214286	0.285714	0.357143	0.428571	0.5	0.5	0.571429	0.571429	0.571429	0.642857	0.642857	0.642857	0.642857	0.714286	0.785714	0.785714	0.785714	0.785714	0.857143	0.928571	0.928571	1	1	1	1	1	1
treshold	Inf	0.998646	0.99511	0.992263	0.933473	0.873035	0.854965	0.837094	0.805573	0.773648	0.766083	0.743698	0.723509	0.646473	0.558262	0.455709	0.362451	0.319641	0.2685	0.250878	0.18537	0.121593	0.109418	0.0990102	0.0594232	0.0177251	0.00979579	0.00246557	1.8447e-05	#NAME?
UTAG
sensitivity		0.733333	0.733333	0.666667	0.6	0.6	0.533333	0.466667	0
specificity	0	0.642857	0.714286	0.714286	0.714286	0.785714	0.785714	0.785714	1
treshold	Inf	1	0.502707	0.00309655	0.000390149	1.73609e-06	8.05868e-07	1.13459e-11	#NAME?
MISTy (gl.)
sensitivity	1	0.533333	0.533333	0.466667	0
specificity	0	0.5	0.571429	0.571429	1
treshold	#NAME?	0.499473	0.999075	0.999602	Inf
IMC BC
Composition (gl.)	1	0.666667	0.6	0.6	0.533333	0
sensitivity	0	0.533333	0.533333	0.6	0.6	1
specificity	Inf	0.999834	0.998511	0.9294	0.430723	#NAME?
treshold
Kasumi (ct)	1	0.866667	0.866667	0.8	0.8	0.8	0.733333	0.666667	0.666667	0
sensitivity	0	0.538462	0.615385	0.615385	0.692308	0.769231	0.769231	0.769231	0.846154	1
specificity	Inf	1	1	0.5	1.92434e-09	5.17399e-10	1.41214e-11	1.53905e-12	1.4555e-13	#NAME?
treshold
Kasumi (marker)
sensitivity	1	1	1	0.933333	0.933333	0.933333	0.866667	0.866667	0.733333	0.733333	0.6	0.533333	0.4	0.266667	0.2	0.133333	0.0666667	0
specificity	0	0.0714286	0.214286	0.357143	0.428571	0.5	0.571429	0.642857	0.714286	0.785714	0.857143	0.857143	0.928571	1	1	1	1	1
treshold	#NAME?	0.37544	0.42669	0.448165	0.45494	0.462519	0.469739	0.47324	0.478946	0.4833	0.486561	0.490546	0.492045	0.497818	0.531101	0.583533	0.674089	Inf
WCC (marker)
sensitivity	1	0.6	0.533333	0
specificity	0	0.5	0.5	1
treshold	Inf	0.999999	0.499999	#NAME?
BANKSY
sensitivity	1	0.8	0.733333	0.733333	0.733333	0.733333	0.666667	0.6	0.6	0.533333	0.466667	0.466667	0.4	0.333333	0.333333	0.333333	0.266667	0
specificity	0	0.533333	0.533333	0.6	0.666667	0.733333	0.733333	0.733333	0.8	0.8	0.8	0.866667	0.866667	0.866667	0.933333	1	1	1
treshold	Inf	1	1	1	0.999897	0.998038	0.988981	0.908455	0.511816	0.178538	0.0913728	0.0086165	0.00165801	7.77638e-05	1.21643e-06	1.64435e-12	7.4174e-13	#NAME?
CellCharter
sensitivity	1	0.133333	0
specificity	0	0.933333	1
treshold	#NAME?	0.5	Inf
UTAG
sensitivity	1	0.133333	0
specificity	0	0.933333	1
treshold	#NAME?	0.5	Inf
MISTy (gl.)
sensitivity	1	0.6	0.6	0.533333	0.466667	0.4	0.333333	0
specificity	0	0.466667	0.533333	0.533333	0.533333	0.533333	0.533333	1
treshold	Inf	0.922262	0.422636	0.000376017	2.35455e-06	8.9083e-10	4.60076e-13	#NAME?
AUROC	Composition (gl.)	Kasumi (ct)	Kasumi (marker)	WCC (marker)	BANKSY	CellCharter	UTAG	MISTy (gl.)
MIBI DCIS	0.54	0.79	0.72	0.73	0.64	0.6	0.62	0.65
CODEX CTCL	0.67	0.87	0.78	0.81	0.71	0.79	0.7	0.52
IMC BC	0.59	0.77	0.77	0.53	0.74	0.53	0.53	0.49
[truncated: 10 more columns]

## Sheet: Figure 4b
Cluster	sMR
1	-1.42
2	1.05
5	-1.95
7	-0.917
9	-1.34
12	1.23
15	-1.35
21	-1.83
22	1.25
23	1.06
31	-1.01
33	-1.82
36	0.896
37	1.62
41	-1.42

## Sheet: Figure 4c
samples	names	windows	selected	sMR	label
16	1	154	FALSE	-1.41667	1
6	2	14	FALSE	1.05208	2
1	3	2	FALSE	NA	NA
4	4	4	FALSE	NA	NA
25	5	804	FALSE	-1.94792	5
4	6	8	FALSE	NA	NA
9	7	66	FALSE	-0.916667	NA
1	8	1	FALSE	NA	NA
5	9	6	FALSE	-1.34375	NA
4	10	5	FALSE	NA	NA
3	11	3	FALSE	NA	NA
14	12	28	FALSE	1.22917	12
4	13	6	FALSE	NA	NA
3	14	5	FALSE	NA	NA
10	15	43	FALSE	-1.35417	15
2	16	7	FALSE	NA	NA
2	17	2	FALSE	NA	NA
2	18	3	FALSE	NA	NA
3	19	3	FALSE	NA	NA
3	20	5	FALSE	NA	NA
11	21	89	FALSE	-1.83333	21
7	22	14	FALSE	1.25	22
5	23	6	FALSE	1.0625	NA
3	24	4	FALSE	NA	NA
3	25	4	FALSE	NA	NA
3	26	3	FALSE	NA	NA
2	27	4	FALSE	NA	NA
3	28	3	FALSE	NA	NA
3	29	3	FALSE	NA	NA
1	30	1	FALSE	NA	NA
9	31	36	FALSE	-1.01042	31
4	32	6	FALSE	NA	NA
8	33	14	FALSE	-1.82292	33
1	34	3	FALSE	NA	NA
4	35	4	FALSE	NA	NA
7	36	11	FALSE	0.895833	NA
6	37	7	FALSE	1.625	NA
4	38	5	FALSE	NA	NA
3	39	5	FALSE	NA	NA
2	40	4	FALSE	NA	NA
5	41	5	FALSE	-1.41667	NA
2	42	2	FALSE	NA	NA
2	43	4	FALSE	NA	NA
2	44	4	FALSE	NA	NA
1	45	1	FALSE	NA	NA
3	46	3	FALSE	NA	NA
3	47	3	FALSE	NA	NA
3	48	3	FALSE	NA	NA
4	49	6	FALSE	NA	NA
3	50	3	FALSE	NA	NA
1	51	1	FALSE	NA	NA
2	52	2	FALSE	NA	NA
2	53	2	FALSE	NA	NA
1	54	3	FALSE	NA	NA
2	55	4	FALSE	NA	NA
1	56	1	FALSE	NA	NA
4	57	6	FALSE	NA	NA
3	58	3	FALSE	NA	NA
2	59	2	FALSE	NA	NA
1	60	1	FALSE	NA	NA

## Sheet: Figure 4d
clusters	scores	type
1	-0.0217391	Expected
1	-0.0555556	Expected
1	-0.0181818	Expected
1	-0.0175439	Expected
1	-0.0294118	Expected
1	-0.0263158	Expected
1	-0.0625	Expected
1	-0.0208333	Expected
1	-0.0217391	Expected
1	-0.0125	Expected
1	-0.0217391	Expected
1	-0.0208333	Expected
1	-0.015873	Expected
1	-0.0172414	Expected
1	-0.016129	Expected
1	-0.0163934	Expected
2	-0.0175439	Expected
2	-0.0125	Expected
5	-0.0217391	Expected
5	-0.0144928	Expected
5	-0.0181818	Expected
5	-0.0555556	Expected
5	-0.0181818	Expected
5	-0.0175439	Expected
5	-0.0166667	Expected
5	-0.016129	Expected
5	-0.0294118	Expected
5	-0.0263158	Expected
5	-0.0181818	Expected
5	-0.0625	Expected
5	-0.0181818	Expected
5	-0.0208333	Expected
5	-0.0217391	Expected
5	-0.0322581	Expected
5	-0.0147059	Expected
5	-0.0125	Expected
5	-0.0217391	Expected
5	-0.015873	Expected
5	-0.0172414	Expected
5	-0.016129	Expected
5	-0.0163934	Expected
5	-0.016129	Expected
5	-0.0163934	Expected
12	-0.0166667	Expected
12	-0.0217391	Expected
12	-0.0322581	Expected
12	-0.0208333	Expected
12	-0.015873	Expected
12	-0.016129	Expected
15	-0.0526316	Expected
15	-0.0175439	Expected
15	-0.016129	Expected
15	-0.0217391	Expected
15	-0.0208333	Expected
15	-0.0196078	Expected
21	-0.0181818	Expected
21	-0.0294118	Expected
21	-0.0625	Expected
21	-0.0217391	Expected
21	-0.0147059	Expected
21	-0.0208333	Expected
21	-0.015873	Expected
21	-0.016129	Expected
21	-0.016129	Expected
22	-0.0166667	Expected
22	-0.0322581	Expected
22	-0.016129	Expected
22	-0.0163934	Expected
31	-0.0294118	Expected
31	-0.0263158	Expected
31	-0.0208333	Expected
31	-0.015873	Expected
31	-0.0172414	Expected
31	-0.0163934	Expected
33	-0.0322581	Expected
33	-0.0125	Expected
33	-0.0163934	Expected
1	0.218947	Observed
1	0.194603	Observed
1	0.237342	Observed
1	0.125955	Observed
1	0.174238	Observed
1	-0.0861111	Observed
1	0.238889	Observed
1	0.207258	Observed
1	0.332263	Observed
1	0.399536	Observed
1	0.0450547	Observed
1	0.238079	Observed
1	0.102905	Observed
1	0.415847	Observed
1	0.273636	Observed
1	-0.0285185	Observed
2	0.09375	Observed
2	0.271894	Observed
5	-0.0527778	Observed
5	-0.0496633	Observed
5	0.226171	Observed
5	0.0935913	Observed
5	0.0936647	Observed
5	0.212973	Observed
5	0.185941	Observed
5	0.104392	Observed
5	0.024016	Observed
5	-0.00200617	Observed
5	-0.0129221	Observed
5	-0.0308973	Observed
5	0.116138	Observed
5	0.317725	Observed
5	0.347728	Observed
5	-0.148568	Observed
5	0.306332	Observed
5	0.174574	Observed
5	0.413538	Observed
5	0.0372751	Observed
5	0.266291	Observed
5	0.0771737	Observed
5	0.181996	Observed
5	0.285503	Observed
5	0.121645	Observed
12	0.10044	Observed
12	-0.0465697	Observed
12	-0.068836	Observed
12	0.12828	Observed
12	0.187452	Observed
12	-0.0242259	Observed
15	-0.122362	Observed
15	0.0848214	Observed
15	0.155878	Observed
15	0.369338	Observed
15	0.0635354	Observed
15	0.0285301	Observed
21	0.239328	Observed
21	0.128571	Observed
21	-0.112275	Observed
21	0.331019	Observed
21	0.345723	Observed
21	0.0801418	Observed
21	0.147336	Observed
21	-0.0283242	Observed
21	-0.026249	Observed
22	0.141855	Observed
22	0.0380633	Observed
22	0.0470087	Observed
22	0.20787	Observed
31	-0.0532828	Observed
31	0.01931	Observed
31	-0.0354019	Observed
31	0.0748087	Observed
31	0.0180156	Observed
31	-0.0565565	Observed
33	-0.141213	Observed
33	-0.0212678	Observed
33	0.221092	Observed

[truncated: 13 more sheets: Figure 4e, Supplementary Figure S4, Supplementary Figure S7a, Supplementary Figure S7b, Supplementary Figure S8a, Supplementary Figure S8b, Supplementary Figure S8c, Supplementary Figure S8d, Supplementary Figure S9, Supplementary Figure S10, Supplementary Figure S11a, Supplementary Figure S11b, Supplementary Figure S11c]
